# Supplementary material for: Inhibition of excessive mitophagy by N-acetyl-L-tryptophan confers hepatoprotection against Ischemia-Reperfusion injury in rats
Source: PeerJ. 2020 Apr 9;8:e8665. doi: 10.7717/peerj.8665 (PMC7151751; doi:10.7717/peerj.8665)
Supplement: Supplemental Information 4 [file peerj-08-8665-s004.zip]

Archive with 18 entries (13 files):
- Western Blot/
- Western Blot/Figure 1/
- Western Blot/Figure 1/图片1.png
- Western Blot/Figure 2/
- Western Blot/Figure 2/ATG7 WB.jpg
- Western Blot/Figure 2/Beclin1.jpg
- Western Blot/Figure 2/GAPDH.png
- Western Blot/Figure 2/LC3.jpg
- Western Blot/Figure 2/P62.png
- Western Blot/Figure 3/
- Western Blot/Figure 3/ATG7(2).tif
- Western Blot/Figure 3/Beclin(cell).jpg
- Western Blot/Figure 3/GAPDH.jpg
- Western Blot/Figure 3/LC3.jpg
- Western Blot/Figure 3/P62.jpg
- Western Blot/Figure 8/
- Western Blot/Figure 8/3-MA(WB) (1).tif
- Western Blot/Figure 8/GAPDH99.jpg
